# Supplementary material for: Gut Dysbiosis and Intestinal Barrier Dysfunction Promotes IgA Nephropathy by Increasing the Production of Gd-IgA1
Source: Front Med (Lausanne). 2022 Jul 7;9:944027. doi: 10.3389/fmed.2022.944027 (PMC9302483; doi:10.3389/fmed.2022.944027)
Supplement: Supplementary file 2 [file Table_2.XLSX]

## Sheet: Table 1
SampleID	Age	BMI	SCR	24h Urine protein	BUN	TG	TC	CRP	CysC	eGFR	ALB	LPS	sICAM-1	D-LAC	DAO
IgAN1	56	25.21	82	1.44	5.8	2.76	2.87	0.18	1.06	95.61	46	1520.09	1055.2	0.587	226.455
IgAN2	42	23.88	75	0.26	3.1	1.74	8.7	1.66	0.91	100.96	39	1520.89	899.8	0.447	130.61
IgAN3	29	23.57	72	0.63	6.6	0.58	4.18	6.37	0.97	78.87	47	1470.29	992.8	0.524	194.9
IgAN4	47	26.93	66	0.86	5.4	2.8	4.68	2.3	1.09	88.19	43	1360.68	903.6	0.474	132.405
IgAN5	48	17.29	119	1.4	7.6	2.04	5.47	0.8	1.46	68.45	40	1590.84	1073.6	0.66	233.535
IgAN6	26	25.77	77	0.34	3.9	0.62	3.5	1.26	0.87	126.89	39	1700.32	950.6	0.508	185.425
IgAN7	38	24.44	62	0.81	5.2	1.22	4.38	3.75	0.77	101.48	40	1610.45	1094.8	0.535	240.98
IgAN8	46	30.45	152	4.94	4.2	1.51	3.35	2.39	1.19	70.46	42	2460.77	1370.4	2.55	344.395
IgAN9	34	23.34	93	2.4	5.2	1.23	2.96	1.69	1.32	76.16	45	1610.98	1103.8	0.673	259.12
IgAN10	28	24.06	87	1.9	5.3	1.93	5.17	1.56	1.07	67.71	45	1610.98	1054.4	0.678	306.895
IgAN11	54	20.7	143	2.58	5.2	1.39	5.34	3.2	1	75.73	43	1610.18	1081	0.666	224.11
IgAN12	36	27.27	95	0.42	9	1.61	5.86	4.04	1.67	36.96	42	1470.03	983.6	0.516	192.66
IgAN13	57	28.2	91	0.38	3.8	2.38	5.91	2.57	1.19	96.51	38	1500.75	1131.2	0.579	237.395
IgAN14	52	27.55	102	2.27	6.4	2.11	5.04	9.97	1.87	44.72	42	2050.18	1214.2	0.85	269.67
IgAN15	21	20.9	135	2.92	8	2.03	3.67	4.19	1.79	71.32	41	1680.43	1146.4	0.686	289.345
IgAN16	49	20	77	0.51	5.3	2.17	4.47	0.89	1.39	68.82	41	1380.27	903.6	0.482	158.28
IgAN17	26	22.43	109	0.28	4.3	1.13	5.32	0.8	0.92	94.86	39	1270.98	1058.4	0.646	228.51
IgAN18	31	16.36	109	0.61	5.4	0.9	5.78	0.8	0.88	115.78	38	1450.7	978.4	0.514	192.1
IgAN19	48	23.44	52	0.52	5.3	2.05	4.87	3.23	1.6	42.99	40	1490.69	1049.6	0.669	223.82
IgAN20	30	31.84	79	0.85	4.5	2.17	3.43	0.8	1.11	97.77	41	1630.59	1134.6	0.678	273.64
IgAN21	25	23.18	89	0.21	6.9	1.39	4.3	2.58	1.35	54.67	46	1400.65	1180	0.664	183.49
IgAN22	56	26.4	81	0.92	5.3	1.44	3.84	1.1	1.47	53.87	40	1440.37	961	0.509	190.425
IgAN23	40	25.83	128	0.81	3.7	0.99	3.89	3.35	0.97	88.35	42	1970.22	1170.4	0.532	298.715
IgAN24	39	22.86	86	0.5	5.4	1.28	3.25	17	0.93	97.88	42	1240.82	999.6	0.759	222.36
IgAN25	52	23.11	124	0.45	5.6	0.82	3.84	2.28	1.98	40.83	38	1590.3	1068	0.655	230.575
IgAN26	42	23.59	127	2.64	3.1	0.81	3.76	0.32	1.05	86.06	49	2010.61	911.4	0.773	341.97
IgAN27	37	25.35	109	0.29	7.3	1.85	4.43	3.15	1.6	53.41	38	2020.71	1206.2	0.838	303.94
IgAN28	57	22.15	86	0.6	4.1	1.18	4.6	2.31	1.31	77.5	40	1420.51	1143	0.679	283.91
IgAN29	42	16.65	155	3.85	5.7	1.15	4.17	2.53	1.29	64.23	39	2430.66	1352.4	2.524	303.94
IgAN30	47	27.34	122	0.24	5.4	2.11	4.05	2.35	1.24	75.9	46	1390.33	906.4	0.491	160.15
IgAN31	35	28.0404	147	1.12	5.3	2.26	3.76	1.43	1.26	63.77	45	2390.71	1235.8	0.853	311.185
IgAN32	27	23.1834	74	0.43	4.8	1.43	4.62	2.42	1.32	85.35	42	1260.14	892.6	0.42	119.685
IgAN33	36	23.5078	93	0.61	4.6	1.63	4.82	2.71	1.14	49.42	49	1600.11	1080.2	0.499	236.505
IgAN34	28	25.2595	98	1.53	5.7	0.94	3.29	1.83	1.05	46.37	43	2410.97	1248.6	0.853	314.17
IgAN35	59	24.8016	85	0.37	6.6	2.53	4.21	1.47	1.02	43.24	41	1490.42	679.6	0.364	117.92
HC1	41	26.76	72	0.12	4.3	0.99	3.78	1.4	0.5	108.3	45	209.065	857	870.625	0.365
HC2	37	25.61	85	0.13	4.5	1.04	5.69	2.5	0.7	106.4	47	211.36	848.6	890.171	0.358
HC3	33	22.27	71	0.11	4.6	1.23	4.78	3.9	0.4	112.4	43	164.7	922.4	1550.56	0.544
HC4	26	17.38	59	0.13	3.6	0.98	3.63	3.4	0.3	116.8	49	162.285	913.6	1570.43	0.527
HC5	36	24.97	65	0.12	4.5	1.56	4.17	1.5	0.5	114.2	45	170.91	672.6	1190.84	0.34
HC6	30	20.76	55	0.13	4.6	1.89	5.43	3	0.6	113.7	47	174.44	678.4	1220.2	0.347
HC7	49	22.49	67	0.14	4.4	1.01	3.45	2.4	0.7	96.2	39	161.75	874	1060.26	0.496
HC8	42	20.81	78	0.14	4.5	2.23	5.12	2.7	0.8	103.5	46	164.165	867.6	1007.83	0.491
HC9	38	22.13	62	0.11	4.3	1.56	4.77	3	0.7	100.4	47	186.535	805.8	1230.25	0.437
HC10	38	20.41	83	0.12	4.5	0.61	5.14	1.5	0.6	94.5	42	188.475	812	1250.61	0.426
HC11	46	25.61	43	0.11	5.2	0.63	4.71	1.7	0.5	93.1	46	242.78	743.2	1770.07	0.353
HC12	37	31.35	57	0.12	4.7	1.3	3.94	1.8	0.7	96.7	43	239.185	749.2	750.177	0.346
HC13	38	23.06	53	0.12	4.4	1.27	3.68	2.2	0.3	94.6	41	215.105	759.8	1120.78	0.56
HC14	29	24.47	83	0.11	3.8	2.09	4.58	2.5	0.5	93.4	47	216.84	763.8	1150.13	0.579
HC15	37	24.44	87	0.12	5	2.12	5.12	2.1	0.6	97.2	40	135.75	769.2	1500.22	0.369
HC16	37	21.22	85	0.12	4.6	1.34	4.67	2.8	0.8	98.3	39	134.2	773.2	1520	0.362
HC17	42	23.14	43	0.11	3.5	1.56	4.54	1.9	0.7	105.7	39	103.756	829.2	900.112	0.459
HC18	30	19.53	83	0.11	4.4	0.98	4.65	1.4	0.5	103.6	41	118.294	719.8	870.659	0.45
HC19	56	22.12	70	0.13	4.5	1.1	4.43	1.7	0.6	102.6	47	106.236	799	930.112	0.587
HC20	59	29.39	44	0.12	3.1	0.9	4.56	2	0.4	109.5	43	107.683	791.4	850.682	0.599

## Sheet: Figure 1
SampleID	Serum-GdIgA1	Urine-GdIgA1
IgAN1	6350.88	1.78
IgAN2	3758.28	4.49
IgAN3	6145.57	0.99
IgAN4	4644.95	5.67
IgAN5	5055.64	8.24
IgAN6	5457.86	1.7
IgAN7	2958.46	2.23
IgAN8	8940.41	28.53
IgAN9	4673.81	8.17
IgAN10	9099.87	3.84
IgAN11	10218.1	7.34
IgAN12	5923.76	0.12
IgAN13	3229.34	1.83
IgAN14	6556.21	9.1
IgAN15	8354.34	6.58
IgAN16	6621.23	0.14
IgAN17	11729.3	2.36
IgAN18	7832.33	4.12
IgAN19	2897.72	1.48
IgAN20	3217.18	3.22
IgAN21	7275.96	1.35
IgAN22	5819.13	0.37
IgAN23	5584.18	9.47
IgAN24	4603.51	3.79
IgAN25	4190.32	3.04
IgAN26	2108.82	7.57
IgAN27	3097.22	6.78
IgAN28	2998.97	5.22
IgAN29	7639.27	21.44
IgAN30	6657.4	3.2
IgAN31	3833.73	10.49
IgAN32	3374.47	3.51
IgAN33	3793.33	3.53
IgAN34	3645.43	7.39
IgAN35	3239.37	3.97
HC1	4754.02	0.119961
HC2	2814.21	0.351489
HC3	2854.67	0.165117
HC4	1675.07	0.455639
HC5	2802.83	0.0606686
HC6	4323.5	0.0092901
HC7	1153.9	0.1241
HC8	2113.22	0.243832
HC9	1867.78	0.165463
HC10	2454.5	0.524118
HC11	2234.07	0.156212
HC12	3946.75	1.71317
HC13	2478.45	0.0532483
HC14	3054.74	0.0676529
HC15	1835.05	0.16194
HC16	3700.45	0.259353
HC17	2023.86	0.291526
HC18	1678.85	0.0995238
HC19	3464.1	0.0249752
HC20	2775.02	0.33151

## Sheet: Table 2
SampleID	Serum-GdIgA1	Urine-GdIgA1	SCR	24h Urine protein	M	E	S	T	C
IgAN1	6350.88	1.78	82	1.44	0	1	1	1	1
IgAN2	3758.28	4.49	75	0.26	1	0	1	0	0
IgAN3	6145.57	0.99	72	0.63	0	0	0	0	1
IgAN4	4644.95	5.67	66	0.86	1	0	1	1	1
IgAN5	5055.64	8.24	119	1.4	1	0	1	2	1
IgAN6	5457.86	1.7	77	0.34	0	0	1	0	0
IgAN7	2958.46	2.23	62	0.81	0	0	1	0	0
IgAN8	8940.41	28.53	152	4.94	1	1	1	2	1
IgAN9	4673.81	8.17	93	2.4	1	1	1	2	1
IgAN10	9099.87	3.84	87	1.9	1	0	1	1	0
IgAN11	10218.1	7.34	143	2.58	1	1	1	2	1
IgAN12	5923.76	0.12	95	0.42	0	0	0	0	0
IgAN13	3229.34	1.83	91	0.38	0	0	1	0	0
IgAN14	6556.21	9.1	102	2.27	1	0	1	1	1
IgAN15	8354.34	6.58	135	2.92	1	1	1	1	1
IgAN16	6621.23	0.14	77	0.51	0	0	0	0	0
IgAN17	11729.3	2.36	109	0.28	0	1	0	1	1
IgAN18	7832.33	4.12	109	0.61	1	1	0	1	1
IgAN19	2897.72	1.48	52	0.52	0	0	0	0	1
IgAN20	3217.18	3.22	79	0.85	0	1	1	1	1
IgAN21	7275.96	1.35	89	0.21	0	1	0	1	1
IgAN22	5819.13	0.37	81	0.92	0	0	0	0	0
IgAN23	5584.18	9.47	128	0.81	1	0	1	1	1
IgAN24	4603.51	3.79	86	0.5	0	1	1	0	1
IgAN25	4190.32	3.04	124	0.45	0	0	0	1	0
IgAN26	2108.82	7.57	127	2.64	1	0	1	0	1
IgAN27	3097.22	6.78	109	0.29	1	1	1	2	1
IgAN28	2998.97	5.22	86	0.6	1	1	1	1	1
IgAN29	7639.27	21.44	155	3.85	1	0	1	2	1
IgAN30	6657.4	3.2	122	0.24	0	0	1	1	0
IgAN31	3833.73	10.49	147	1.12	1	0	1	2	1
IgAN32	3374.47	3.51	74	0.43	0	0	1	1	1
IgAN33	3793.33	3.53	93	0.61	0	0	1	0	0
IgAN34	3645.43	7.39	98	1.53	1	0	1	1	1
IgAN35	3239.37	3.97	85	0.37	1	0	1	0	1
HC1	4754.02	0.119961	72	0.12	-	-	-	-	-
HC2	2814.21	0.351489	85	0.13	-	-	-	-	-
HC3	2854.67	0.165117	71	0.11	-	-	-	-	-
HC4	1675.07	0.455639	59	0.13	-	-	-	-	-
HC5	2802.83	0.0606686	65	0.12	-	-	-	-	-
HC6	4323.5	0.0092901	55	0.13	-	-	-	-	-
HC7	1153.9	0.1241	67	0.14	-	-	-	-	-
HC8	2113.22	0.243832	78	0.14	-	-	-	-	-
HC9	1867.78	0.165463	62	0.11	-	-	-	-	-
HC10	2454.5	0.524118	83	0.12	-	-	-	-	-
HC11	2234.07	0.156212	43	0.11	-	-	-	-	-
HC12	3946.75	1.71317	57	0.12	-	-	-	-	-
HC13	2478.45	0.0532483	53	0.12	-	-	-	-	-
HC14	3054.74	0.0676529	83	0.11	-	-	-	-	-
HC15	1835.05	0.16194	87	0.12	-	-	-	-	-
HC16	3700.45	0.259353	85	0.12	-	-	-	-	-
HC17	2023.86	0.291526	43	0.11	-	-	-	-	-
HC18	1678.85	0.0995238	83	0.11	-	-	-	-	-
HC19	3464.1	0.0249752	70	0.13	-	-	-	-	-
HC20	2775.02	0.33151	44	0.12	-	-	-	-	-

## Sheet: Figure 2
SampleID	IL-6	TNF-α
IgAN1	47.719	144.123
IgAN2	45.848	146.59
IgAN3	28.577	337.003
IgAN4	29.37	341.92
IgAN5	22.771	352.891
IgAN6	22.508	356.745
IgAN7	44.247	925.654
IgAN8	42.113	930.732
IgAN9	32.017	284.798
IgAN10	30.163	280.555
IgAN11	114.876	208.307
IgAN12	113.204	211.88
IgAN13	38.386	144.616
IgAN14	36.526	141.167
IgAN15	45.047	237.603
IgAN16	46.917	233.464
IgAN17	50.932	155.993
IgAN18	52.54	159.469
IgAN19	23.562	250.074
IgAN20	25.144	253.727
IgAN21	40.781	109.922
IgAN22	37.589	106.536
IgAN23	45.612	184.486
IgAN24	44.125	181.466
IgAN25	48.452	166.939
IgAN26	47.841	164.446
IgAN27	47.147	245.908
IgAN28	50.621	242.789
IgAN29	48.421	215.972
IgAN30	49.428	212.902
IgAN31	44.367	180.963
IgAN32	44.215	184.989
IgAN33	46.321	169.936
IgAN34	47.541	166.939
IgAN35	45.531	228.818
HC1	13.84	90.175
HC2	14.626	87.302
HC3	37.589	140.675
HC4	36.526	144.616
HC5	46.917	125.48
HC6	45.314	123.041
HC7	32.281	160.961
HC8	33.607	164.944
HC9	21.192	91.613
HC10	19.613	87.78
HC11	53.882	72.529
HC12	55.762	69.21
HC13	20.402	140.675
HC14	21.981	137.233
HC15	22.508	120.541
HC16	24.089	115.721
HC17	22.245	116.564
HC18	20.929	117.421
HC19	30.693	114.521
HC20	29.105	93.295

## Sheet: Figure 3A
SampleID	Chao1
IgAN1	1742.39
IgAN2	448.877
IgAN3	734.255
IgAN4	808.133
IgAN5	610.441
IgAN6	1444.84
IgAN7	753.392
IgAN8	936.471
IgAN9	388.163
IgAN10	601.51
IgAN11	1441.34
IgAN12	542.147
IgAN13	1110.41
IgAN14	637.425
IgAN15	1063.56
IgAN16	735.011
IgAN17	1001.5
IgAN18	1173.18
IgAN19	497.859
IgAN20	503.364
IgAN21	610.397
IgAN22	715.356
IgAN23	442.088
IgAN24	2883.87
IgAN25	684.487
IgAN26	521.176
IgAN27	1596.07
IgAN28	1413.77
IgAN29	655.304
IgAN30	867.229
IgAN31	1648.67
IgAN32	439.84
IgAN33	535.342
IgAN34	1049.13
IgAN35	311.701
HC1	919.541
HC2	1255.8
HC3	642.335
HC4	1428.04
HC5	550.562
HC6	798.435
HC7	447.532
HC8	725.166
HC9	645.248
HC10	651.515
HC11	1457.9
HC12	1543.42
HC13	474.81
HC14	1633.33
HC15	1992.09
HC16	956.245
HC17	1162.62
HC18	1399.3
HC19	961.262
HC20	545.808

## Sheet: Figure 3B
	IgAN1	IgAN2	IgAN3	IgAN4	IgAN5	IgAN6	IgAN7	IgAN8	IgAN9	IgAN10	IgAN11	IgAN12	IgAN13	IgAN14	IgAN15	IgAN16	IgAN17	IgAN18	IgAN19	IgAN20	IgAN21	IgAN22	IgAN23	IgAN24	IgAN25	IgAN26	IgAN27	IgAN28	IgAN29	IgAN30	IgAN31	IgAN32	IgAN33	IgAN34	IgAN35	HC1	HC2	HC3	HC4	HC5	HC6	HC7	HC8	HC9	HC10	HC11	HC12	HC13	HC14
IgAN1	0	0.896367	0.907089	0.798658	0.81269	0.713613	0.908729	0.950067	0.989947	0.869821	0.795742	0.940013	0.833161	0.93889	0.710697	0.78016	0.776242	0.795711	0.907909	0.900225	0.758778	0.902989	0.962064	0.845584	0.877415	0.903809	0.718685	0.745717	0.866086	0.817276	0.75981	0.812599	0.915715	0.909337	0.97561	0.652594	0.887893	0.870702	0.892115	0.804034	0.903748	0.955595	0.914713	0.861955	0.950188	0.842152	0.747206	0.838173	0.777214
IgAN2	0.896367	0	0.934364	0.770836	0.912647	0.897491	0.889108	0.91371	0.968351	0.948305	0.90551	0.925981	0.89248	0.900954	0.848348	0.930203	0.84932	0.906937	0.842364	0.901106	0.8827	0.863686	0.832797	0.840906	0.90469	0.56676	0.953772	0.954896	0.96094	0.891356	0.905722	0.884036	0.878265	0.909489	0.945146	0.894727	0.935518	0.880087	0.814239	0.868546	0.889746	0.786599	0.932936	0.830154	0.886101	0.900377	0.896276	0.745171	0.836745
IgAN3	0.907089	0.934364	0	0.862532	0.889776	0.8591	0.666444	0.862076	0.696635	0.88358	0.855303	0.923369	0.839357	0.877415	0.926437	0.839843	0.858432	0.886344	0.803639	0.62705	0.896185	0.643786	0.932329	0.898372	0.832584	0.969354	0.974122	0.895547	0.957356	0.89743	0.904113	0.896762	0.651166	0.863747	0.809015	0.894636	0.891082	0.768953	0.872464	0.935852	0.903262	0.845705	0.871978	0.878265	0.877992	0.904781	0.910157	0.928532	0.902928
IgAN4	0.798658	0.770836	0.862532	0	0.945845	0.660278	0.934637	0.874894	0.986727	0.830731	0.769591	0.871097	0.654082	0.875501	0.786417	0.686004	0.686763	0.680628	0.8225	0.854817	0.748481	0.765247	0.963947	0.82651	0.617149	0.859525	0.84932	0.80622	0.984571	0.796288	0.788634	0.678077	0.817367	0.916171	0.961791	0.775574	0.70356	0.716013	0.691016	0.638987	0.74268	0.811293	0.732596	0.573624	0.823989	0.761117	0.779158	0.523205	0.698639
IgAN5	0.81269	0.912647	0.889776	0.945845	0	0.875349	0.830154	0.903262	0.922701	0.912435	0.867786	0.956931	0.861044	0.821073	0.924797	0.95359	0.899982	0.85345	0.828119	0.876898	0.842303	0.874438	0.85831	0.919724	0.819797	0.973697	0.960788	0.934151	0.828484	0.822318	0.940044	0.949642	0.87377	0.796167	0.765004	0.865235	0.965709	0.821954	0.966195	0.910825	0.935184	0.851081	0.946635	0.930598	0.87544	0.933362	0.929109	0.956749	0.865873
IgAN6	0.713613	0.897491	0.8591	0.660278	0.875349	0	0.931843	0.884431	0.97072	0.812173	0.681661	0.910916	0.631606	0.858067	0.746386	0.656421	0.732627	0.677925	0.837505	0.83796	0.704896	0.797412	0.955655	0.83954	0.721358	0.926831	0.751276	0.776303	0.961062	0.802636	0.732505	0.801786	0.801847	0.882487	0.947789	0.669906	0.729711	0.778824	0.802059	0.708632	0.835773	0.912647	0.762058	0.712307	0.898706	0.802333	0.676315	0.794952	0.777822
IgAN7	0.908729	0.889108	0.666444	0.934637	0.830154	0.931843	0	0.881242	0.707751	0.973818	0.876109	0.97476	0.933817	0.91857	0.908547	0.964312	0.87216	0.900255	0.923703	0.689497	0.865903	0.757715	0.877172	0.862532	0.913558	0.963309	0.901349	0.952041	0.931236	0.885949	0.930658	0.950826	0.758778	0.844885	0.801452	0.853936	0.968412	0.829699	0.95116	0.900407	0.916049	0.85995	0.97394	0.87784	0.915776	0.90551	0.87781	0.931236	0.897765
IgAN8	0.950067	0.91371	0.862076	0.874894	0.903262	0.884431	0.881242	0	0.921395	0.915563	0.866602	0.92835	0.825872	0.838537	0.936308	0.882001	0.879875	0.882821	0.84121	0.865782	0.931479	0.771534	0.951008	0.894089	0.860649	0.988549	0.969749	0.969688	0.973667	0.880573	0.917841	0.852873	0.802606	0.877324	0.856397	0.924462	0.963218	0.795316	0.920757	0.925617	0.8909	0.881181	0.858128	0.81023	0.840268	0.914895	0.929049	0.882487	0.86563
IgAN9	0.989947	0.968351	0.696635	0.986727	0.922701	0.97072	0.707751	0.921395	0	0.971237	0.934303	0.98612	0.957933	0.950887	0.985391	0.98612	0.965618	0.981351	0.946118	0.660977	0.968959	0.763637	0.967865	0.979103	0.947698	0.993318	0.993561	0.991313	0.984419	0.974365	0.987	0.994958	0.777032	0.951677	0.827937	0.981807	0.989582	0.856518	0.98943	0.979012	0.989309	0.845645	0.988246	0.970569	0.924311	0.987091	0.987274	0.99347	0.980349
IgAN10	0.869821	0.948305	0.88358	0.830731	0.912435	0.812173	0.973818	0.915563	0.971237	0	0.725155	0.923004	0.768072	0.90068	0.877141	0.821771	0.827937	0.808316	0.864476	0.845159	0.818795	0.856123	0.971085	0.905813	0.848439	0.953499	0.924371	0.86077	0.989066	0.891295	0.840086	0.88273	0.765369	0.928623	0.949945	0.826358	0.841483	0.761359	0.881971	0.842121	0.889048	0.935184	0.796106	0.84771	0.914561	0.85424	0.83796	0.883398	0.849684
IgAN11	0.795742	0.90551	0.855303	0.769591	0.867786	0.681661	0.876109	0.866602	0.934303	0.725155	0	0.91611	0.700583	0.851324	0.808225	0.773296	0.763334	0.765733	0.86891	0.794648	0.796288	0.822926	0.953833	0.870186	0.770471	0.926103	0.84935	0.774815	0.984267	0.820496	0.73776	0.836138	0.786691	0.876291	0.911463	0.744138	0.82411	0.65308	0.821741	0.80941	0.85831	0.831703	0.785172	0.771626	0.738458	0.81187	0.732991	0.859252	0.790609
IgAN12	0.940013	0.925981	0.923369	0.871097	0.956931	0.910916	0.97476	0.92835	0.98612	0.923004	0.91611	0	0.85342	0.905479	0.933179	0.793767	0.824049	0.92182	0.876352	0.862896	0.932147	0.817246	0.980227	0.917112	0.854422	0.985634	0.983264	0.892054	0.991404	0.90308	0.913255	0.575507	0.893695	0.935579	0.963947	0.930537	0.912344	0.884978	0.897522	0.900498	0.904811	0.940378	0.892662	0.858006	0.902685	0.875258	0.921668	0.89658	0.882396
IgAN13	0.833161	0.89248	0.839357	0.654082	0.861044	0.631606	0.933817	0.825872	0.957933	0.768072	0.700583	0.85342	0	0.796501	0.832615	0.68649	0.733629	0.68652	0.81026	0.778794	0.769894	0.709179	0.937553	0.856366	0.662769	0.954775	0.88033	0.821771	0.970326	0.812994	0.777002	0.712732	0.741647	0.871796	0.935549	0.787875	0.758626	0.689072	0.811293	0.730531	0.718564	0.877202	0.730501	0.650286	0.833252	0.762635	0.775878	0.755376	0.760175
IgAN14	0.93889	0.900954	0.877415	0.875501	0.821073	0.858067	0.91857	0.838537	0.950887	0.90068	0.851324	0.905479	0.796501	0	0.917598	0.895669	0.839752	0.893512	0.787359	0.868394	0.910825	0.785233	0.945146	0.901531	0.838082	0.977858	0.964767	0.945966	0.971115	0.894788	0.897552	0.893269	0.827876	0.886648	0.859707	0.923642	0.941502	0.825872	0.908486	0.890354	0.879875	0.888713	0.859373	0.86809	0.850018	0.886101	0.891781	0.896398	0.858158
IgAN15	0.710697	0.848348	0.926437	0.786417	0.924797	0.746386	0.908547	0.936308	0.985391	0.877141	0.808225	0.933179	0.832615	0.917598	0	0.796197	0.741435	0.832159	0.881849	0.839084	0.681418	0.882821	0.915047	0.828241	0.860558	0.831248	0.671638	0.63276	0.981229	0.789546	0.783805	0.858796	0.90232	0.933969	0.982019	0.777366	0.896519	0.890748	0.901136	0.827755	0.853147	0.958662	0.905813	0.857551	0.920939	0.864202	0.755771	0.847285	0.797959
IgAN16	0.78016	0.930203	0.839843	0.686004	0.95359	0.656421	0.964312	0.882001	0.98612	0.821771	0.773296	0.793767	0.68649	0.895669	0.796197	0	0.691927	0.759446	0.80783	0.75568	0.75164	0.74019	0.968442	0.864354	0.718685	0.923764	0.809592	0.721298	0.983933	0.831977	0.77439	0.716225	0.847406	0.927925	0.963978	0.755558	0.732262	0.802059	0.785506	0.781011	0.809136	0.962186	0.756682	0.714858	0.913923	0.799933	0.737972	0.756591	0.793555
IgAN17	0.776242	0.84932	0.858432	0.686763	0.899982	0.732627	0.87216	0.879875	0.965618	0.827937	0.763334	0.824049	0.733629	0.839752	0.741435	0.691927	0	0.755194	0.797412	0.791884	0.675951	0.746234	0.93728	0.80048	0.762666	0.943354	0.788574	0.694174	0.970538	0.800267	0.755437	0.812538	0.810624	0.857551	0.939254	0.695541	0.826753	0.78584	0.789576	0.684637	0.721935	0.874074	0.796349	0.699793	0.838051	0.738003	0.651652	0.771534	0.717987
IgAN18	0.795711	0.906937	0.886344	0.680628	0.85345	0.677925	0.900255	0.882821	0.981351	0.808316	0.765733	0.92182	0.68652	0.893512	0.832159	0.759446	0.755194	0	0.896246	0.842303	0.779705	0.833951	0.942686	0.838568	0.756318	0.948639	0.86235	0.811596	0.927044	0.837262	0.771352	0.812143	0.873618	0.891538	0.952436	0.697698	0.749484	0.805218	0.791489	0.693567	0.820131	0.938495	0.830276	0.657241	0.900225	0.744168	0.699733	0.778885	0.775149
IgAN19	0.907909	0.842364	0.803639	0.8225	0.828119	0.837505	0.923703	0.84121	0.946118	0.864476	0.86891	0.876352	0.81026	0.787359	0.881849	0.80783	0.797412	0.896246	0	0.803305	0.854513	0.685549	0.917628	0.845462	0.769925	0.928289	0.957782	0.912374	0.976613	0.852023	0.888592	0.831551	0.736484	0.853238	0.781223	0.88516	0.85752	0.825082	0.864445	0.871097	0.824596	0.927014	0.755406	0.786144	0.878417	0.870064	0.900437	0.876412	0.862016
IgAN20	0.900225	0.901106	0.62705	0.854817	0.876898	0.83796	0.689497	0.865782	0.660977	0.845159	0.794648	0.862896	0.778794	0.868394	0.839084	0.75568	0.791884	0.842303	0.803305	0	0.823442	0.575659	0.951434	0.896793	0.732353	0.958996	0.865022	0.779644	0.971996	0.83629	0.782165	0.883459	0.646124	0.894241	0.822379	0.819919	0.871036	0.752825	0.844794	0.822136	0.808407	0.825598	0.870125	0.830914	0.851598	0.850626	0.830428	0.88923	0.812842
IgAN21	0.758778	0.8827	0.896185	0.748481	0.842303	0.704896	0.865903	0.931479	0.968959	0.818795	0.796288	0.932147	0.769894	0.910825	0.681418	0.75164	0.675951	0.779705	0.854513	0.823442	0	0.858219	0.915351	0.79477	0.804398	0.90062	0.663255	0.712975	0.967258	0.757897	0.733659	0.845341	0.848348	0.879723	0.932815	0.777639	0.840268	0.85096	0.878599	0.711943	0.868667	0.958845	0.850322	0.773691	0.908031	0.839995	0.729468	0.826267	0.815697
IgAN22	0.902989	0.863686	0.643786	0.765247	0.874438	0.797412	0.757715	0.771534	0.763637	0.856123	0.822926	0.817246	0.709179	0.785233	0.882821	0.74019	0.746234	0.833951	0.685549	0.575659	0.858219	0	0.942139	0.890414	0.741404	0.97473	0.941714	0.849502	0.97312	0.895031	0.849806	0.834194	0.572105	0.862228	0.799204	0.872433	0.832068	0.65958	0.823411	0.861287	0.798931	0.792826	0.773995	0.743196	0.798232	0.833343	0.864385	0.806646	0.810776
IgAN23	0.962064	0.832797	0.932329	0.963947	0.85831	0.955655	0.877172	0.951008	0.967865	0.971085	0.953833	0.980227	0.937553	0.945146	0.915047	0.968442	0.93728	0.942686	0.917628	0.951434	0.915351	0.942139	0	0.927287	0.93078	0.859009	0.974244	0.953286	0.953712	0.94955	0.975823	0.97719	0.92182	0.864476	0.963401	0.958996	0.974122	0.943294	0.969506	0.968139	0.969141	0.96498	0.979711	0.946878	0.951494	0.963249	0.959634	0.972755	0.969354
IgAN24	0.845584	0.840906	0.898372	0.82651	0.919724	0.83954	0.862532	0.894089	0.979103	0.905813	0.870186	0.917112	0.856366	0.901531	0.828241	0.864354	0.80048	0.838568	0.845462	0.896793	0.79477	0.890414	0.927287	0	0.880968	0.92182	0.860497	0.900528	0.894302	0.869214	0.829243	0.875987	0.883125	0.912131	0.957478	0.846434	0.906755	0.881424	0.888592	0.848682	0.889959	0.956476	0.891052	0.839175	0.921212	0.854605	0.822956	0.870581	0.880148
IgAN25	0.877415	0.90469	0.832584	0.617149	0.819797	0.721358	0.913558	0.860649	0.947698	0.848439	0.770471	0.854422	0.662769	0.838082	0.860558	0.718685	0.762666	0.756318	0.769925	0.732353	0.804398	0.741404	0.93078	0.880968	0	0.936794	0.86481	0.810928	0.971935	0.816456	0.790487	0.782894	0.793828	0.855364	0.927682	0.816183	0.745778	0.725033	0.829304	0.736514	0.764974	0.812842	0.75732	0.681661	0.817337	0.825234	0.829122	0.762696	0.825203
IgAN26	0.903809	0.56676	0.969354	0.859525	0.973697	0.926831	0.963309	0.988549	0.993318	0.953499	0.926103	0.985634	0.954775	0.977858	0.831248	0.923764	0.943354	0.948639	0.928289	0.958996	0.90062	0.97473	0.859009	0.92182	0.936794	0	0.917416	0.885221	0.992832	0.898706	0.885038	0.927803	0.981412	0.979103	0.990706	0.929383	0.968989	0.959604	0.967501	0.940742	0.962763	0.99514	0.97312	0.948822	0.965557	0.957053	0.947971	0.915867	0.934394
IgAN27	0.718685	0.953772	0.974122	0.84932	0.960788	0.751276	0.901349	0.969749	0.993561	0.924371	0.84935	0.983264	0.88033	0.964767	0.671638	0.809592	0.788574	0.86235	0.957782	0.865022	0.663255	0.941714	0.974244	0.860497	0.86481	0.917416	0	0.699307	0.984176	0.864779	0.714707	0.887559	0.973818	0.972178	0.991617	0.751549	0.906603	0.927074	0.917416	0.816972	0.9104	0.996386	0.952952	0.885403	0.972907	0.86648	0.720508	0.904933	0.911584
IgAN28	0.745717	0.954896	0.895547	0.80622	0.934151	0.776303	0.952041	0.969688	0.991313	0.86077	0.774815	0.892054	0.821771	0.945966	0.63276	0.721298	0.694174	0.811596	0.912374	0.779644	0.712975	0.849502	0.953286	0.900528	0.810928	0.885221	0.699307	0	0.97309	0.847133	0.737912	0.894758	0.912526	0.947789	0.992194	0.71577	0.847376	0.894515	0.83553	0.839054	0.858796	0.976339	0.908122	0.859646	0.952011	0.841969	0.726856	0.87951	0.85913
IgAN29	0.866086	0.96094	0.957356	0.984571	0.828484	0.961062	0.931236	0.973667	0.984419	0.989066	0.984267	0.991404	0.970326	0.971115	0.981229	0.983933	0.970538	0.927044	0.976613	0.971996	0.967258	0.97312	0.953712	0.894302	0.971935	0.992832	0.984176	0.97309	0	0.974487	0.983568	0.990007	0.972604	0.959999	0.974031	0.862836	0.99186	0.969718	0.988641	0.976066	0.987699	0.985603	0.994229	0.973636	0.97801	0.963461	0.965193	0.958085	0.983113
IgAN30	0.817276	0.891356	0.89743	0.796288	0.822318	0.802636	0.885949	0.880573	0.974365	0.891295	0.820496	0.90308	0.812994	0.894788	0.789546	0.831977	0.800267	0.837262	0.852023	0.83629	0.757897	0.895031	0.94955	0.869214	0.816456	0.898706	0.864779	0.847133	0.974487	0	0.800085	0.85585	0.870611	0.814664	0.864992	0.835591	0.926346	0.819463	0.890354	0.833374	0.827785	0.937857	0.873223	0.832037	0.88109	0.853967	0.844824	0.854149	0.767191
IgAN31	0.75981	0.905722	0.904113	0.788634	0.940044	0.732505	0.930658	0.917841	0.987	0.840086	0.73776	0.913255	0.777002	0.897552	0.783805	0.77439	0.755437	0.771352	0.888592	0.782165	0.733659	0.849806	0.975823	0.829243	0.790487	0.885038	0.714707	0.737912	0.983568	0.800085	0	0.826267	0.892389	0.908911	0.985269	0.724578	0.846799	0.85749	0.819827	0.834224	0.861773	0.958753	0.870854	0.813996	0.924584	0.831126	0.716468	0.844187	0.836654
IgAN32	0.812599	0.884036	0.896762	0.678077	0.949642	0.801786	0.950826	0.852873	0.994958	0.88273	0.836138	0.575507	0.712732	0.893269	0.858796	0.716225	0.812538	0.812143	0.831551	0.883459	0.845341	0.834194	0.97719	0.875987	0.782894	0.927803	0.887559	0.894758	0.990007	0.85585	0.826267	0	0.842546	0.917294	0.970447	0.838932	0.894515	0.830762	0.842455	0.838598	0.81029	0.936095	0.827026	0.687948	0.914439	0.859191	0.841969	0.750486	0.79237
IgAN33	0.915715	0.878265	0.651166	0.817367	0.87377	0.801847	0.758778	0.802606	0.777032	0.765369	0.786691	0.893695	0.741647	0.827876	0.90232	0.847406	0.810624	0.873618	0.736484	0.646124	0.848348	0.572105	0.92182	0.883125	0.793828	0.981412	0.973818	0.912526	0.972604	0.870611	0.892389	0.842546	0	0.856579	0.786842	0.892753	0.858219	0.731078	0.815089	0.867817	0.851992	0.794982	0.75735	0.795225	0.826267	0.843731	0.884643	0.886739	0.850717
IgAN34	0.909337	0.909489	0.863747	0.916171	0.796167	0.882487	0.844885	0.877324	0.951677	0.928623	0.876291	0.935579	0.871796	0.886648	0.933969	0.927925	0.857551	0.891538	0.853238	0.894241	0.879723	0.862228	0.864476	0.912131	0.855364	0.979103	0.972178	0.947789	0.959999	0.814664	0.908911	0.917294	0.856579	0	0.896003	0.931934	0.948001	0.82326	0.939436	0.909003	0.881059	0.928138	0.903748	0.905267	0.896185	0.909246	0.906147	0.920878	0.827238
IgAN35	0.97561	0.945146	0.809015	0.961791	0.765004	0.947789	0.801452	0.856397	0.827937	0.949945	0.911463	0.963947	0.935549	0.859707	0.982019	0.963978	0.939254	0.952436	0.781223	0.822379	0.932815	0.799204	0.963401	0.957478	0.927682	0.990706	0.991617	0.992194	0.974031	0.864992	0.985269	0.970447	0.786842	0.896003	0	0.973424	0.990038	0.819584	0.983082	0.966863	0.97476	0.848925	0.952254	0.944144	0.90065	0.968868	0.976127	0.974153	0.951069
HC1	0.652594	0.894727	0.894636	0.775574	0.865235	0.669906	0.853936	0.924462	0.981807	0.826358	0.744138	0.930537	0.787875	0.923642	0.777366	0.755558	0.695541	0.697698	0.88516	0.819919	0.777639	0.872433	0.958996	0.846434	0.816183	0.929383	0.751549	0.71577	0.862836	0.835591	0.724578	0.838932	0.892753	0.931934	0.973424	0	0.810959	0.842	0.819676	0.724304	0.84774	0.955747	0.859009	0.760236	0.945754	0.751033	0.650468	0.812265	0.817094
HC2	0.887893	0.935518	0.891082	0.70356	0.965709	0.729711	0.968412	0.963218	0.989582	0.841483	0.82411	0.912344	0.758626	0.941502	0.896519	0.732262	0.826753	0.749484	0.85752	0.871036	0.840268	0.832068	0.974122	0.906755	0.745778	0.968989	0.906603	0.847376	0.99186	0.926346	0.846799	0.894515	0.858219	0.948001	0.990038	0.810959	0	0.881667	0.720599	0.698214	0.833374	0.939588	0.747449	0.734874	0.93163	0.78341	0.821225	0.845827	0.83386
HC3	0.870702	0.880087	0.768953	0.716013	0.821954	0.778824	0.829699	0.795316	0.856518	0.761359	0.65308	0.884978	0.689072	0.825872	0.890748	0.802059	0.78584	0.805218	0.825082	0.752825	0.85096	0.65958	0.943294	0.881424	0.725033	0.959604	0.927074	0.894515	0.969718	0.819463	0.85749	0.830762	0.731078	0.82326	0.819584	0.842	0.881667	0	0.856761	0.817124	0.796288	0.71577	0.768163	0.762331	0.638501	0.777214	0.857429	0.767586	0.794982
HC4	0.892115	0.814239	0.872464	0.691016	0.966195	0.802059	0.95116	0.920757	0.98943	0.881971	0.821741	0.897522	0.811293	0.908486	0.901136	0.785506	0.789576	0.791489	0.864445	0.844794	0.878599	0.823411	0.969506	0.888592	0.829304	0.967501	0.917416	0.83553	0.988641	0.890354	0.819827	0.842455	0.815089	0.939436	0.983082	0.819676	0.720599	0.856761	0	0.836897	0.792765	0.841909	0.692018	0.747752	0.898949	0.743409	0.799174	0.758504	0.812842
HC5	0.804034	0.868546	0.935852	0.638987	0.910825	0.708632	0.900407	0.925617	0.979012	0.842121	0.80941	0.900498	0.730531	0.890354	0.827755	0.781011	0.684637	0.693567	0.871097	0.822136	0.711943	0.861287	0.968139	0.848682	0.736514	0.940742	0.816972	0.839054	0.976066	0.833374	0.834224	0.838598	0.867817	0.909003	0.966863	0.724304	0.698214	0.817124	0.836897	0	0.817823	0.902199	0.82739	0.614749	0.894849	0.733386	0.689193	0.7842	0.765855
HC6	0.903748	0.889746	0.903262	0.74268	0.935184	0.835773	0.916049	0.8909	0.989309	0.889048	0.85831	0.904811	0.718564	0.879875	0.853147	0.809136	0.721935	0.820131	0.824596	0.808407	0.868667	0.798931	0.969141	0.889959	0.764974	0.962763	0.9104	0.858796	0.987699	0.827785	0.861773	0.81029	0.851992	0.881059	0.97476	0.84774	0.833374	0.796288	0.792765	0.817823	0	0.927591	0.717106	0.781861	0.848408	0.746963	0.823229	0.819038	0.741647
HC7	0.955595	0.786599	0.845705	0.811293	0.851081	0.912647	0.85995	0.881181	0.845645	0.935184	0.831703	0.940378	0.877202	0.888713	0.958662	0.962186	0.874074	0.938495	0.927014	0.825598	0.958845	0.792826	0.96498	0.956476	0.812842	0.99514	0.996386	0.976339	0.985603	0.937857	0.958753	0.936095	0.794982	0.928138	0.848925	0.955747	0.939588	0.71577	0.841909	0.902199	0.927591	0	0.942717	0.896671	0.75814	0.91283	0.960303	0.799508	0.866086
HC8	0.914713	0.932936	0.871978	0.732596	0.946635	0.762058	0.97394	0.858128	0.988246	0.796106	0.785172	0.892662	0.730501	0.859373	0.905813	0.756682	0.796349	0.830276	0.755406	0.870125	0.850322	0.773995	0.979711	0.891052	0.75732	0.97312	0.952952	0.908122	0.994229	0.873223	0.870854	0.827026	0.75735	0.903748	0.952254	0.859009	0.747449	0.768163	0.692018	0.82739	0.717106	0.942717	0	0.75322	0.859677	0.764579	0.835105	0.77442	0.765915
HC9	0.861955	0.830154	0.878265	0.573624	0.930598	0.712307	0.87784	0.81023	0.970569	0.84771	0.771626	0.858006	0.650286	0.86809	0.857551	0.714858	0.699793	0.657241	0.786144	0.830914	0.773691	0.743196	0.946878	0.839175	0.681661	0.948822	0.885403	0.859646	0.973636	0.832037	0.813996	0.687948	0.795225	0.905267	0.944144	0.760236	0.734874	0.762331	0.747752	0.614749	0.781861	0.896671	0.75322	0	0.85014	0.763759	0.716377	0.674493	0.757259
HC10	0.950188	0.886101	0.877992	0.823989	0.87544	0.898706	0.915776	0.840268	0.924311	0.914561	0.738458	0.902685	0.833252	0.850018	0.920939	0.913923	0.838051	0.900225	0.878417	0.851598	0.908031	0.798232	0.951494	0.921212	0.817337	0.965557	0.972907	0.952011	0.97801	0.88109	0.924584	0.914439	0.826267	0.896185	0.90065	0.945754	0.93163	0.638501	0.898949	0.894849	0.848408	0.75814	0.859677	0.85014	0	0.884552	0.915381	0.83468	0.82493
HC11	0.842152	0.900377	0.904781	0.761117	0.933362	0.802333	0.90551	0.914895	0.987091	0.85424	0.81187	0.875258	0.762635	0.886101	0.864202	0.799933	0.738003	0.744168	0.870064	0.850626	0.839995	0.833343	0.963249	0.854605	0.825234	0.957053	0.86648	0.841969	0.963461	0.853967	0.831126	0.859191	0.843731	0.909246	0.968868	0.751033	0.78341	0.777214	0.743409	0.733386	0.746963	0.91283	0.764579	0.763759	0.884552	0	0.757867	0.806615	0.781375
HC12	0.747206	0.896276	0.910157	0.779158	0.929109	0.676315	0.87781	0.929049	0.987274	0.83796	0.732991	0.921668	0.775878	0.891781	0.755771	0.737972	0.651652	0.699733	0.900437	0.830428	0.729468	0.864385	0.959634	0.822956	0.829122	0.947971	0.720508	0.726856	0.965193	0.844824	0.716468	0.841969	0.884643	0.906147	0.976127	0.650468	0.821225	0.857429	0.799174	0.689193	0.823229	0.960303	0.835105	0.716377	0.915381	0.757867	0	0.820769	0.794618
HC13	0.838173	0.745171	0.928532	0.523205	0.956749	0.794952	0.931236	0.882487	0.99347	0.883398	0.859252	0.89658	0.755376	0.896398	0.847285	0.756591	0.771534	0.778885	0.876412	0.88923	0.826267	0.806646	0.972755	0.870581	0.762696	0.915867	0.904933	0.87951	0.958085	0.854149	0.844187	0.750486	0.886739	0.920878	0.974153	0.812265	0.845827	0.767586	0.758504	0.7842	0.819038	0.799508	0.77442	0.674493	0.83468	0.806615	0.820769	0	0.730075
HC14	0.777214	0.836745	0.902928	0.698639	0.865873	0.777822	0.897765	0.86563	0.980349	0.849684	0.790609	0.882396	0.760175	0.858158	0.797959	0.793555	0.717987	0.775149	0.862016	0.812842	0.815697	0.810776	0.969354	0.880148	0.825203	0.934394	0.911584	0.85913	0.983113	0.767191	0.836654	0.79237	0.850717	0.827238	0.951069	0.817094	0.83386	0.794982	0.812842	0.765855	0.741647	0.866086	0.765915	0.757259	0.82493	0.781375	0.794618	0.730075	0
HC15	0.733781	0.893907	0.849714	0.798749	0.85834	0.648433	0.907636	0.890931	0.955959	0.776941	0.654477	0.919299	0.688282	0.868849	0.746021	0.739734	0.754191	0.767495	0.850656	0.790153	0.749879	0.810442	0.955048	0.862714	0.773053	0.928016	0.764458	0.716529	0.968382	0.79884	0.722847	0.82657	0.833799	0.903991	0.935609	0.685731	0.81761	0.780464	0.835014	0.765399	0.824353	0.910369	0.797594	0.776546	0.886557	0.826358	0.631515	0.824596	0.77032
HC16	0.899283	0.905844	0.920058	0.737426	0.950431	0.834133	0.947758	0.91532	0.988641	0.891811	0.853268	0.898433	0.788391	0.893907	0.906907	0.851506	0.808954	0.832918	0.871279	0.888987	0.82736	0.842789	0.975307	0.868303	0.80051	0.934789	0.930719	0.898068	0.991374	0.857885	0.839023	0.861104	0.860102	0.928927	0.97473	0.85749	0.850018	0.807891	0.836199	0.738701	0.793464	0.923187	0.774967	0.729893	0.86973	0.80947	0.7883	0.787754	0.842729
HC17	0.699216	0.888227	0.896246	0.753554	0.949216	0.724608	0.924523	0.92185	0.989886	0.847649	0.772294	0.912799	0.781558	0.923733	0.638805	0.656573	0.70441	0.782013	0.884613	0.842364	0.617209	0.818096	0.969171	0.837231	0.837656	0.894697	0.555157	0.620672	0.990827	0.831005	0.714646	0.788695	0.877111	0.92996	0.987972	0.734753	0.823411	0.814117	0.822743	0.797594	0.852114	0.952831	0.863686	0.795651	0.919967	0.81676	0.677652	0.819372	0.812022
HC18	0.71006	0.912374	0.866207	0.688282	0.893057	0.645608	0.922792	0.896185	0.984176	0.843731	0.737851	0.886618	0.716711	0.878387	0.762635	0.647522	0.696118	0.701312	0.837687	0.808711	0.759871	0.814694	0.956354	0.85667	0.729346	0.914409	0.754647	0.725884	0.940226	0.77849	0.754434	0.783501	0.833131	0.879905	0.9723	0.662101	0.764245	0.812781	0.791216	0.710181	0.746355	0.934668	0.755406	0.732505	0.861803	0.695541	0.675191	0.749544	0.727281
HC19	0.869153	0.782712	0.898828	0.717501	0.912101	0.849897	0.876686	0.865326	0.976066	0.893026	0.861135	0.732596	0.817276	0.895244	0.844308	0.781527	0.717501	0.843518	0.842243	0.804398	0.810169	0.806494	0.921729	0.77524	0.813692	0.935366	0.886375	0.856852	0.931722	0.819858	0.844338	0.755346	0.864871	0.909337	0.946817	0.856852	0.881211	0.834194	0.777488	0.800541	0.807405	0.854331	0.872433	0.75978	0.851233	0.826206	0.818856	0.742862	0.772233
HC20	0.950492	0.908881	0.891295	0.805431	0.936885	0.914287	0.949702	0.904295	0.979559	0.909732	0.910552	0.54313	0.832311	0.799933	0.935093	0.841878	0.830215	0.917537	0.809835	0.918813	0.881424	0.829577	0.970994	0.891386	0.835014	0.980713	0.989096	0.957326	0.974031	0.907909	0.929869	0.601689	0.822652	0.918266	0.945359	0.934425	0.878994	0.840117	0.90144	0.876534	0.846161	0.929292	0.762301	0.840086	0.854665	0.841089	0.911858	0.862198	0.853359
[truncated: 6 more columns]

## Sheet: Figure 3C
ID	Firmicutes	Bacteroidetes	Proteobacteria	Actinobacteria	Fusobacteria	Verrucomicrobia	Tenericutes	TM7	Synergistetes	[Thermi]	Others
IgAN1	0.700413	0.270597	0.010716	0.0160625	9.218e-05	0.00018436	0	0	0	0	0.0019358
IgAN2	0.227488	0.571617	0.0225787	0.177551	0	0.00019118	0	0.00019118	0	0	0.00038237
IgAN3	0.277183	0.110148	0.525126	0.0810847	0.00460055	0	0	0.00055295	0	6.635e-05	0.00123861
IgAN4	0.713167	0.060268	0.00467957	0.220999	0	7.389e-05	0	0.00064036	0	0	0.00017241
IgAN5	0.332948	0.434504	0.204724	0.0170288	0.00229043	0.00671194	5.975e-05	0.000717	0	0.00015933	0.00085642
IgAN6	0.818343	0.0751548	0.0639649	0.0415057	0	0.00015872	0	0	0	0	0.00087297
IgAN7	0.289805	0.411816	0.287276	0.00912791	0	9.634e-05	0	0.00021676	9.634e-05	0	0.00156547
IgAN8	0.585396	0.306647	0.0740034	0.0306893	0.00012317	0	0	0.00108798	0.00022581	0	0.00182699
IgAN9	0.0292805	0.00606306	0.958804	0.00407437	0.00016168	0.00016168	0	0.0003557	0	0.00022635	0.00087308
IgAN10	0.502344	0.0148685	0.461126	0.0203618	0	0.00010987	0	0.00042115	0.00045777	0	0.00031129
IgAN11	0.63964	0.0438295	0.29362	0.0185821	0	0	0.00057708	8.656e-05	0	0.00017313	0.00349136
IgAN12	0.313893	0.00737834	0.00779042	0.670075	0	0.00027473	0	7.849e-05	0	0	0.0005102
IgAN13	0.815888	0.0557256	0.0687702	0.0326401	0.02094	0.00266041	0	0.00205967	0	0	0.0013159
IgAN14	0.918108	0.00814909	0.0623873	0.00986351	0.00026718	8.906e-05	0	0.00082381	0	0	0.00031171
IgAN15	0.680417	0.309841	0.00621858	0.00277245	0.00012955	0	0	0.00010364	0	0	0.00051822
IgAN16	0.828476	0.0151345	0.00573027	0.150577	0	0	8.225e-05	0	0	0	0
IgAN17	0.675266	0.165881	0.0354898	0.109503	0	0.0129867	0	0.00037105	0	0	0.00050201
IgAN18	0.651928	0.274623	0.0120465	0.0342361	0.00179475	0	0.0203948	0.00024474	0.00350791	0	0.00122369
IgAN19	0.818184	0.0882319	0.0451065	0.0470304	0.00022858	0	0	0.00080003	0	0.00026668	0.00015239
IgAN20	0.605725	0.0246731	0.357659	0.00998628	0.00016461	0	0	0.00038409	0	0.00087791	0.00053041
IgAN21	0.780545	0.164327	0.0144289	0.0331015	0.00724548	0	0	8.281e-05	0	6.21e-05	0.00020701
IgAN22	0.733608	0.0109306	0.223215	0.0306118	0.00027251	0	0	0.0008478	0	0.00018167	0.00033307
IgAN23	0.114356	0.843096	0.0247569	0.00753552	0.00689224	0	0	0.00336341	0	0	0
IgAN24	0.392378	0.571576	0.0107481	0.0206045	0.00082136	0	0	0.00011734	0	9.387e-05	0.00366094
IgAN25	0.668844	0.0694218	0.214206	0.0462496	0.00035504	4.734e-05	0	0.00018935	0	0	0.00068641
IgAN26	0.239989	0.748016	0.00516196	0.00524549	0.00010023	6.682e-05	0	0	0	5.012e-05	0.00136984
IgAN27	0.842135	0.151775	0.0020023	0.00218585	0	0.00076755	0.00043383	0.00010012	0	0	0.00060069
IgAN28	0.890148	0.0927233	0.00459318	0.00891483	0.00070142	0	0.0023079	6.788e-05	0	0	0.00054304
IgAN29	0.116355	0.859483	0.0215352	0.00185088	0	0.00015007	0	0.0002001	0	0	0.0004252
IgAN30	0.617001	0.336741	0.0139339	0.029614	0.001146	0.00014552	0	9.095e-05	0	0	0.0013279
IgAN31	0.769232	0.215756	0.0035734	0.00844925	0	0.00235443	8.349e-05	0.00026717	0	5.009e-05	0.00023377
IgAN32	0.463135	0.0367401	0.00184824	0.497552	0	0.00039962	0.00014986	0	0	0	0.00017483
IgAN33	0.69098	0.0215519	0.243791	0.0401688	0	0.00019103	0.00013893	0.00270918	0	0	0.0004689
IgAN34	0.535355	0.413696	0.0420952	0.00698952	0.00104011	9.153e-05	4.16e-05	0.0003578	0	0	0.00033283
IgAN35	0.53033	0.256958	0.171157	0.0401792	0	8.873e-05	0	0.00084292	0	0	0.00044364
HC1	0.614181	0.351557	0.0126779	0.0189901	0	0	0.00165829	0	0.00024072	0	0.00069541
HC2	0.818565	0.0285378	0.00253431	0.148596	0	0.00014278	0.00092806	0.00032125	0	0	0.00037479
HC3	0.374585	0.122926	0.466372	0.0350794	0	5.926e-05	0	0.00056293	0	2.963e-05	0.00038516
HC4	0.532072	0.0649068	0.003007	0.399335	0	0	9.7e-05	5.543e-05	0.00012471	0	0.00040186
HC5	0.768973	0.168378	0.0178347	0.0437142	2.391e-05	0.00046619	0	0.00014344	0	0.0001554	0.00031079
HC6	0.734728	0.0570312	0.00266529	0.204819	0	0	0	0.00021201	0	0	0.00054517
HC7	0.119899	0.00236762	0.710269	0.148572	0.0165243	9.797e-05	0	0.00176347	0	0	0.00050618
HC8	0.722804	0.00423832	0.00271594	0.269389	0	0	0	0.00066985	0	0	0.00018269
HC9	0.739504	0.119534	0.0206026	0.11939	0	0	0	0.00056265	0	0.00015563	0.0002514
HC10	0.302088	0.0168334	0.645306	0.0349925	4.456e-05	2.228e-05	0	8.912e-05	0.00022281	0	0.00040106
HC11	0.749046	0.185105	0.00184166	0.0629545	9.396e-05	9.396e-05	0	7.517e-05	0	0	0.00078928
HC12	0.695016	0.281216	0.00554078	0.0100262	0	0.00224269	0.00444142	8.795e-05	6.596e-05	0	0.00136321
HC13	0.495406	0.0774321	0.0168827	0.410041	4.76e-05	0	4.76e-05	4.76e-05	0	0	9.52e-05
HC14	0.752323	0.0885497	0.0346343	0.123238	0	0.0002511	0	0.00014349	0	0	0.00086092
HC15	0.767513	0.143718	0.0757826	0.00989848	0	0.00023266	0.00105753	0	6.345e-05	0	0.00173435
HC16	0.883806	0.0417713	0.00366605	0.0663861	0	0.00364799	0	0.00010836	0	0	0.00061402
HC17	0.92032	0.053026	0.00506148	0.0206369	0	0.00026068	0	0.00010862	0.00045618	0	0.00013034
HC18	0.745042	0.210144	0.00651268	0.0354114	0	0.00098423	0.00064917	0.00010471	0	0	0.00115176
HC19	0.576859	0.103492	0.0201692	0.298674	0	0.0001501	0	7.505e-05	0	9.381e-05	0.00048781
HC20	0.554038	0.0235087	0.0176776	0.403753	0.00030161	0.00021783	0	0.0001508	0	0	0.00035188

## Sheet: Figure 3D
ID	Bacteroides	Faecalibacterium	Blautia	Bifidobacterium	Shigella	[Ruminococcus]	Roseburia	Coprococcus	Dorea	Streptococcus	Others
IgAN1	0.264513	0.262577	0.0257876	0.0150716	0.00101399	0.00421727	0.0876178	0.0594566	0.00347982	0.00373332	0.272532
IgAN2	0.554353	0.0201698	0.0604137	0.168853	0.0102283	0.015524	0.00535311	0.0352923	0.00711199	0.00380453	0.118896
IgAN3	0.0513581	0.00488808	0.0404096	0.0200832	0.502123	0.0364726	0.00070778	0.0102628	0.0412944	0.0112138	0.281186
IgAN4	0.0385942	0.15413	0.183094	0.164524	0.00105906	0.00746269	0.0260086	0.0308606	0.016477	0.013423	0.364366
IgAN5	0.412336	0.00896254	0.0242387	0.00732936	0.0412277	0.092812	0.0680954	0.00422235	0.0184429	0.00732936	0.315003
IgAN6	0.0499445	0.159753	0.0713454	0.0314534	0.0155018	0.00962912	0.0141527	0.045077	0.0160309	0.00687794	0.580234
IgAN7	0.364033	0.0488668	0.0255052	0.00508177	0.281039	0.0208328	0	0.00014451	0	0.0690494	0.185448
IgAN8	0.302788	0.00096482	0.337275	0	0.068194	0.0314694	8.21e-05	6.16e-05	0.00457774	0.0030792	0.251509
IgAN9	0.00276475	0.00088925	0.00561035	0.00045271	0.891075	0.00421989	0	0.00134196	0.00174616	0.00042037	0.0914794
IgAN10	0.00536512	0.0366403	0.0393869	0.00336922	0.00098879	0.0128909	0.0627701	0.0151432	0.0316231	0.0127078	0.779114
IgAN11	0.0156678	0.0893903	0.0708948	0.00533803	0.0689904	0.00637678	0.0302969	0.0325764	0.0127247	0.0462821	0.621462
IgAN12	0.00612245	0.00074568	0.0843799	0.666111	0.00280612	0.106476	0.00396389	0.0382653	0.0100275	0.00092229	0.0801805
IgAN13	0.0514632	0.0419086	0.134365	0.0095546	0.0203107	0.0557828	0.0262894	0.0289785	0.0313814	0.0181938	0.581772
IgAN14	0.00569991	0.00935141	0.108877	0.00015586	0.0318616	0.103289	0.00066796	0.0129361	0.00155857	0.551956	0.173647
IgAN15	0.274317	0.321708	0.0550345	0.0002332	0.0019174	0.0158574	0.0831735	0.0123076	0.00531171	0.00261699	0.227522
IgAN16	0.0117895	0.143723	0.0634716	0.125572	0.00060319	0.113344	0.00041126	0.0733693	0.0552189	0.00707373	0.405423
IgAN17	0.087655	0.134931	0.171054	0.0932207	0.0175048	0.0156496	0.0225904	0.0732495	0.0352279	0.00458355	0.344334
IgAN18	0.12808	0.029423	0.0639854	0.0220536	0.00358949	0.00413336	0.0726328	0.0302931	0.00842987	0.0011965	0.636183
IgAN19	0.0845366	0.0308012	0.121776	0.0174864	0.0113909	0.225913	3.81e-05	0.0105718	0.25039	0.0108766	0.236219
IgAN20	0.0167901	0.0206859	0.0795793	0.00274348	0.273269	0.11305	0.100375	0.0156379	0.0479195	0.00879744	0.321152
IgAN21	0.127024	0.361487	0.0635532	0.0315075	0.00113857	0.0186105	0.027036	0.041382	0.0239722	0.00111787	0.303171
IgAN22	0.00985572	0.00732745	0.156465	0.023572	0.194874	0.125399	0.00019681	0.0276445	0.0812075	0.00399679	0.369461
IgAN23	0.826904	0.00051462	0.00492566	0.00073517	0.0169457	0.0158797	0.00038597	0.00130493	0.00597328	0.00294069	0.123491
IgAN24	0.459166	0.0826997	0.0643246	0.0190087	0.00741575	0.0323383	0.0111236	0.0583404	0.011194	0.00056322	0.253825
IgAN25	0.0379181	0.0463916	0.197425	0.0166868	0.0358115	0.0364269	0.0200478	0.00089943	0.0492556	0.0240242	0.535113
IgAN26	0.708658	0.180802	0.00830257	0.00457727	0.00028399	0.00354154	0.00013364	0.00035081	3.34e-05	0.00040093	0.0929153
IgAN27	0.0740018	0.52734	0.00263637	0.00096778	0.00028366	0.00053395	0.00161853	0.00076755	0.00312025	0.00126813	0.387462
IgAN28	0.0309983	0.348425	0.0416101	0.00219477	0.00013576	0.0559327	0.0605485	0.0409539	0.0200471	0.00165173	0.397502
IgAN29	0.809059	0.00040019	0.00017508	0	0.00780371	0.0115055	0.00050024	0.00025012	0	0.00205097	0.168255
IgAN30	0.316677	0.303744	0.0757995	0.0137702	0.00998654	0.00962273	0.0609015	0.00738531	0.00713064	0.00447484	0.190508
IgAN31	0.0270843	0.189607	0.0696645	0.00013358	0.00041745	0.0198207	0.03363	0.0170321	0.0100022	0.00140264	0.631205
IgAN32	0.0327189	0.0691343	0.108372	0.338578	2.5e-05	0.00194815	0.0248014	0.0266247	0.00769269	0.00377142	0.386333
IgAN33	0.0208225	0.00104199	0.101039	0.00618249	0.234882	0.0619291	0.00597409	0.0968705	0.0662186	0.00571359	0.399326
IgAN34	0.405217	0	0.116317	3.33e-05	0.0341072	0.0503328	0.244916	0.00410218	0.00082376	0.00912797	0.135022
IgAN35	0.241637	0.00051758	0.00014788	0.021635	0.149582	0.387256	0.00029576	7.39e-05	0.0193872	0.00928692	0.170181
HC1	0.272253	0.11953	0.0328448	0.0143362	0.00569702	0.00358404	0.0476623	0.0399058	0.0178934	0.00374452	0.442548
HC2	0.00189181	0.0283058	0.0501687	0.140262	0.00073174	0.0321251	0.0149739	0.0467598	0.0736378	0.00449751	0.606646
HC3	0.118304	0.0251096	0.131222	0.0257911	0.141058	0.0198507	0.0109327	0.00970313	0.0303093	0.0111845	0.476535
HC4	0.016005	0.0119587	0.0793044	0.368336	0.00175986	0.0268551	0.004753	0.0696459	0.0177094	0.00655442	0.397118
HC5	0.0636289	0.0844042	0.0880859	0.0367692	9.56e-05	0.00358607	0.036303	0.0328604	0.0078774	0.0135314	0.632858
HC6	0.00997971	0.0228519	0.275494	0.0796862	0.00075719	0.0166581	0.0589393	0.00190811	0.0325438	0.00629978	0.494881
HC7	0.00222066	0.00035922	0.049622	0.14449	0.185131	0.00341263	0.0102869	0.0230394	0.00411476	0.00579658	0.571527
HC8	0.00102304	0.00649145	0.219869	0.248429	0.00043845	0.0202051	0.00087689	0.0321649	0.0794685	0.0324207	0.358613
HC9	0.0619875	0.0166162	0.151844	0.083907	0.00481247	0.00324423	0.00543498	0.0449762	0.0169514	0.0417081	0.568518
HC10	0.0155522	0.0178806	0.158731	0.0317172	0.0940821	0.0317618	0.00454535	0.0227156	0.00649495	0.00069072	0.615829
HC11	0.0968936	0.0349539	0.0996749	0.0599666	5.64e-05	0.016744	0.0373781	0.0338263	0.0329807	0.0183414	0.569184
HC12	0.104571	0.136804	0.0539346	0.00622238	0.00015391	0.00545283	0.0211957	0.0413359	0.00921264	0.0128185	0.608298
HC13	0.0673722	0.0763689	0.173365	0.403091	0.00050775	0.00534725	0.0158355	0.0228329	0.00723545	0.00079336	0.22725
HC14	0.0856082	0.0455931	0.18926	0.120045	0.00043046	0.00593679	0.157101	0.0376834	0.00416114	0.0119812	0.3422
HC15	0.104653	0.168824	0.0612098	0.00361675	0.0342005	0.0320008	0.0362521	0.0162436	0.0303511	0.00194585	0.510702
HC16	0.0155852	0.0405071	0.147617	0.0501147	0.00095715	0.0147545	0.00677225	0.0139057	0.0132375	0.0219421	0.674607
HC17	0.0296303	0.471195	0.0543729	0.0130773	0.00093409	0.0144458	0.009884	0.068558	0.030434	0.00102098	0.306447
HC18	0.0781312	0.194689	0.120914	0.0213809	0.00339246	0.0151404	0.0527925	0.0501749	0.0401441	0.00454422	0.418696
HC19	0.0593069	0.0572806	0.0902456	0.278242	0.0174487	0.121484	0.0494568	0.0371302	0.00778626	0.00221393	0.279405
HC20	0.0212802	0.00021783	0.167041	0.399816	0.00331769	0.0388908	0.0249665	0.0915885	0.0682306	0.119202	0.0654491

## Sheet: Figure 4
Taxa	Abundace	Group	LDA_score	Pvalue
Bacteria.Actinobacteria.Actinobacteria.Bifidobacteriales.Bifidobacteriaceae	5.10264	HC	4.57471	0.000466532
Bacteria.Actinobacteria.Actinobacteria.Bifidobacteriales.Bifidobacteriaceae.Bifidobacterium	5.10197	HC	4.57474	0.000466422
Bacteria.Firmicutes.Clostridia.Clostridiales.Lachnospiraceae.Blautia	5.07824	HC	4.31927	0.0262808
Bacteria.Actinobacteria.Actinobacteria.Bifidobacteriales	5.10264	HC	4.57471	0.000466532
Bacteria.Proteobacteria.Gammaproteobacteria.Enterobacteriales.Enterobacteriaceae.Shigella	4.92404	IgAN	4.41619	0.0389637
Bacteria.Actinobacteria.Actinobacteria.Bifidobacteriales.Bifidobacteriaceae.Bifidobacterium.Bifidobacterium_adolescentis	4.46061	HC	4.12162	0.000643191
Bacteria.Actinobacteria.Actinobacteria	5.10608	HC	4.56954	0.000781401
Bacteria.Actinobacteria	5.15593	HC	4.56961	0.00247101

## Sheet: Figure 5A
Pathways	Citrate cycle (TCA cycle)	Pentose and glucuronate interconversions	Steroid hormone biosynthesis	Photosynthesis - antenna proteins	Valine, leucine and isoleucine degradation	Valine, leucine and isoleucine biosynthesis	Phenylalanine metabolism	beta-Alanine metabolism	Phosphonate and phosphinate metabolism	Other glycan degradation	Glycosaminoglycan degradation	Lipopolysaccharide biosynthesis	Linoleic acid metabolism	Sphingolipid metabolism	Xylene degradation	Glyoxylate and dicarboxylate metabolism	C5-Branched dibasic acid metabolism	Biotin metabolism	Lipoic acid metabolism	Folate biosynthesis	Nitrogen metabolism	Sulfur metabolism	Biosynthesis of unsaturated fatty acids	Biosynthesis of ansamycins	ABC transporters	Proteasome	Neuroactive ligand-receptor interaction	Apoptosis	Epithelial cell signaling in Helicobacter pylori infection
IgAN1	318.617	273.92	16.8442	0.0259049	109.335	873.413	99.5604	174.104	63.4838	759.309	279.678	186.02	144.893	216.647	52.8807	267.41	664.983	543.475	239.897	434.039	217.68	326.051	141.517	1807.02	222.857	0.348026	0	13.4871	58.4823
IgAN2	441.975	457.977	36.1172	0	176.097	748.078	149.696	189.648	91.1424	1624.73	701.578	349.789	119.835	360.665	50.1566	308.104	577.963	791.52	510.759	543.462	270.23	390.103	130.208	1782.56	210.99	2.01836	0	17.7039	51.1591
IgAN3	291.93	262.809	15.0605	0	112.277	655.457	109.21	203.98	57.7401	315.535	118.593	266.451	64.3368	119.545	55.1405	284.703	584.411	465.692	273.1	370.156	244.475	297.046	143.223	1545.26	313.613	0.631246	0	3.57293	46.6708
IgAN4	247.031	242.206	4.00816	0.0691505	82.9037	897.385	70.4143	150.782	54.9736	299.949	42.2589	35.9327	87.4596	151.756	71.5944	231.207	746.242	405.461	88.7632	320.131	199.078	285.149	170.251	1820.13	327.564	2.64435	0	2.14207	65.4197
IgAN5	370.582	369.633	29.3894	0.0382058	161.316	741.022	162.312	211.283	99.4545	1051.71	428.572	354.539	133.772	253.813	72.8794	310.671	608.903	688.887	413.45	466.287	241.228	335.099	135.075	1779.89	272.575	0.19247	0.000222466	19.6808	51.0403
IgAN6	265.947	258.174	5.77508	0	97.2375	857.92	90.0944	149.488	55.1432	287.318	54.0233	79.0399	92.4709	136.176	68.7042	244.812	675.846	390.365	123.937	314.246	214.431	285.571	157.342	1964.11	291.881	0.955591	0	3.50229	57.6101
IgAN7	379.801	364.561	40.9186	0.0455911	142.17	709.788	135.715	199.07	67.4133	1062.03	488.517	356.615	90.9403	274.733	0	299.36	578.365	599.755	412.396	476.124	266.278	342.422	122.455	1743.03	249.319	0.107066	0	15.4526	49.8899
IgAN8	307.975	358.331	33.8168	0	118.746	805.502	88.7674	183.928	110.343	786.755	264.528	174.497	93.5063	263.604	58.1253	247.117	720.511	570.261	231.299	456.084	235.024	295.482	163.714	1878.07	330.92	0.0323952	0	8.75062	54.1968
IgAN9	340.815	260.611	18.8594	0.0272094	154.253	482.226	185.856	270.723	51.0815	119.836	45.5496	333.92	11.655	52.8958	113.238	377.856	518.268	445.391	340.014	334.464	291.2	293.063	146.556	812.001	306.952	0.119904	0	2.92763	35.7027
IgAN10	275.954	243.936	1.03312	0	136.405	675.693	109.619	204.112	63.9909	164.891	46.7283	222.134	41.0129	73.1814	49.8384	250.301	611.729	406.575	229.587	310.179	211.156	309.142	157.829	1734.12	357.144	0.100718	0	1.11747	53.5134
IgAN11	254.168	247.73	5.63075	0.148601	103.104	783.381	100.129	176.618	60.6561	199.18	29.8857	122.863	81.3861	107.163	73.2088	247.338	651.04	410.804	179.926	316.699	219.598	286.971	158.183	1949.82	315.31	0.26487	0	1.8018	57.567
IgAN12	267.335	300.811	0.928834	0.109706	102.747	992.575	87.9603	155.003	57.7699	309.375	59.6233	13.2645	184.127	142.276	0	239.408	901.618	401.233	208.204	426.369	214.596	274.905	159.965	1598.37	316.488	14.4082	0	0.610094	53.7003
IgAN13	261.335	244.607	2.59886	0.0741647	88.7865	871.66	93.9714	157.925	58.2132	254.49	33.7316	81.2244	85.0962	124.84	84.7307	234.234	715.701	436.733	82.9704	295.646	211.655	278.518	164.27	1970.81	319.849	0.324844	0	2.02845	63.4644
IgAN14	252.307	252.079	2.05897	0	99.0263	873.976	73.8576	136.507	81.9014	254.269	32.701	51.8368	76.2761	119.509	75.3758	195.716	763.413	399.801	188.333	396.197	194.749	268.038	151.222	1782.35	348.48	0.168508	0	0.920534	54.37
IgAN15	357.047	348.546	25.9123	0	125.178	847.749	101.054	188.37	48.13	843.613	228.458	220.382	0	259.294	47.5016	282	644.021	593.973	282.345	470.088	238.496	323.847	141.714	1759.29	239.362	0.0295459	0	15.6446	59.031
IgAN16	254.8	232.084	0.903953	0	93.2615	934.87	75.146	146.395	55.0116	208.858	32.6313	17.899	95.7537	130.434	0	246.384	747.322	350.548	121.332	346.084	213.045	273.577	160.052	1998.88	288.495	3.52651	0	0.606124	57.2553
IgAN17	276.83	284.978	9.89555	0	98.4817	887.495	88.5675	173.615	49.981	449.322	113.678	120.431	121.779	183.232	59.4809	231.174	734.163	461.734	164.096	416.706	216.892	276.637	167.804	2076.98	314.52	1.45602	0	5.29688	59.4868
IgAN18	311.764	261.935	17.3814	0	114.917	859.794	87.2172	173.58	54.5214	520.155	172.494	169.212	93.4904	183.426	54.0223	247.262	638.327	441.267	207.828	366.973	218.593	292.638	147.479	1844.96	256.695	0.346948	0	9.85259	60.5647
IgAN19	238.339	309.637	6.991	0	121.948	864.556	120.874	155.89	51.838	483.627	117.91	77.7503	123.353	191.509	67.3501	240.112	706.553	452.191	215.48	363.681	213.966	275.195	160.694	2403.47	332.204	0.326111	0	3.68057	55.6438
IgAN20	275.825	230.464	8.16854	0	150.624	796.62	104.171	199.124	55.0471	201.866	32.7007	157.941	88.7423	109.621	55.3025	292.746	686.127	429.357	226.339	329.118	225.273	277.338	169.281	1748.47	321.698	0.163484	0	4.38003	52.2655
IgAN21	281.446	261.551	13.4979	0	102.533	839.878	95.3391	161.84	62.4779	457.681	178.404	111.806	99.0725	170.203	82.621	253.303	633.716	431.711	115.155	362.33	221.058	300.963	154.876	1928.31	262.102	0.515277	0	6.03481	57.2088
IgAN22	234.922	278.742	4.06473	0	102.086	825.003	94.2165	172.441	55.2995	233.85	22.0371	92.8719	114.792	135.161	73.5074	252.931	721.343	430.948	129.96	313.689	219.379	266.805	165.86	2122.94	356.387	0.28857	0	1.4607	55.615
IgAN23	457.097	562.092	52.0625	0	154.946	696.623	209.872	203.328	133.122	2131.93	970.631	468.137	120.779	442.384	123.157	343.931	480.3	973.358	595.718	596.872	289.964	385.183	108.978	2077.32	178.471	0.0805232	7.13e-05	22.0009	48.5868
IgAN24	423.151	382.222	44.4329	0.0253093	153.731	821.99	119.313	203.696	54.2884	1268.73	503.562	357.482	120.002	337.697	0	285.168	653.68	703.92	439.911	565.433	253.277	347.377	127.752	1504.65	216.518	0.294425	0	25.5632	57.723
IgAN25	258.78	270.956	9.57236	0.0407461	107.202	784.109	114.804	174.197	66.8405	308.499	65.8904	130.079	75.0753	140.756	80.2592	267.994	689.623	437.157	185.322	319.127	214.574	282.974	169.131	1773.57	350.002	0.306667	0	2.49735	59.8115
IgAN26	473.072	480.504	41.1355	0	175.889	703.294	164.572	194.916	107.475	1850.28	823.471	410.515	107.655	383.998	53.3481	325.169	476.943	865.29	552.046	569.3	287.179	417.42	126.376	1823.76	169.63	0.0855171	0	19.3559	49.6503
IgAN27	308.398	214.929	10.4813	0.106677	102.801	850.474	64.6465	154.711	58.5016	305.494	106.422	101.09	115.022	127.997	58.4966	252.809	566.582	333.275	226.139	366.791	215.187	285.894	152.709	1927.75	240.883	0.0728592	0	5.45937	60.3854
IgAN28	272.586	245.307	3.74668	0	92.6743	892.621	76.4776	157.842	52.5508	296.346	52.1433	60.3534	132.396	139.904	56.0462	247.47	668.392	398.612	141.931	363.526	212.087	269.211	155.592	2022.29	271.029	0.0882943	0	3.35536	58.8591
IgAN29	502.761	460.448	49.0078	0.0445386	175.519	808.64	151.604	201.861	92.381	1689.58	633.955	516.047	190.052	381.539	19.8534	318.781	580.401	850.716	629.057	626.547	263.952	409.093	112.99	1235.34	201.726	0.03464	0	43.4797	54.7162
IgAN30	326.258	331.801	26.7486	0.1979	121.988	809.51	100.606	162.43	52.8754	820.789	319.59	173.476	92.8295	247.959	46.9685	277.286	624.86	486.848	214.576	392.373	236.247	313.652	142.155	1818.14	253.612	0.237504	0	13.582	58.2941
IgAN31	290.578	228.906	4.63731	0.0608832	101.546	861.535	74.1242	153.701	51.9333	240.995	47.8569	75.4514	105.474	120.471	56.7736	241.186	624.752	346.504	238.65	298.077	206.963	287.873	156.771	2051.85	284.588	0.0907619	0	4.33386	62.1632
IgAN32	259.011	258.57	3.60696	0	94.504	952.673	85.2374	137.431	56.1039	261.517	60.9616	34.3331	123.772	115.831	0	222.403	788.692	380.004	127.917	338.962	199.707	291.789	164.622	1816.24	306.943	6.44369	0	1.5646	57.5399
IgAN33	250.956	253.373	7.26955	0.0211301	110.846	753.974	97.771	204.984	49.5973	256.539	31.3216	113.069	85.0198	127.404	51.7018	252.178	641.984	491.148	184.99	375.687	223.485	278.356	154.189	2010.22	330.963	0.291443	0	1.87803	56.0199
IgAN34	315.127	367.185	32.3451	0.00755691	112.652	789.232	122.962	194.532	68.6172	1201.54	480.289	232.765	104.939	340.593	65.3144	275.652	633.775	700.185	293.437	439.781	233.882	333.216	139.114	2226.84	242.363	0.0150146	0	10.3822	52.7603
IgAN35	346.366	371.231	48.6486	0.0370047	165.135	660.812	121.815	223.805	189.493	1023.7	438.817	277.662	77.606	296.282	53.0081	287.39	577.145	566.767	349.769	385.195	257.735	319.81	127.766	1601.23	256.129	2.85476	0	11.1061	44.9128
HC1	341.625	291.696	20.5633	0.0295305	128.828	863.495	102.041	173.209	56.519	713.008	232.406	215.339	117.778	221.664	42.7113	260.833	632.928	509.923	272.792	423.775	222.95	319.237	143.741	1778.6	234.577	0.415748	0	15.5025	57.9272
HC2	250.628	223.006	1.25931	0	93.1273	890.123	76.0384	123.733	53.3393	162.145	12.8048	17.9285	56.7827	123.735	0	243.081	684.245	280.423	118.687	278.283	206.178	286.487	157.685	1970.62	292.384	3.97902	0	0.692762	56.7246
HC3	281.349	306.347	12.166	0	118.943	712.017	106.73	205.663	71.5069	417.236	138.839	230.999	67.0803	142.974	55.2844	264.989	676.525	499.029	235.981	347.166	226.176	303.212	167.15	1697.94	346.097	0.426959	0	4.32068	56.3229
HC4	300.254	255.256	3.29346	0	107.555	979.502	81.081	132.596	57.525	332.835	35.944	61.3415	101.667	145.732	0	213.775	820.493	382.656	284.198	422.07	200.709	275.425	152.102	1989.09	305.897	12.6738	6.57e-05	2.09477	55.8064
HC5	284.898	220.674	10.0819	0	104.634	882.487	81.2668	167.902	56.0663	348.471	104.177	106.578	73.4066	151.553	77.7127	250.613	685.856	406.752	126.777	344.146	209.64	293.286	165.416	1794.58	268.043	0.579596	0.000243047	5.94961	63.0059
HC6	299.336	259.236	3.08005	0	85.8744	954.2	94.1715	159.815	51.8661	305.836	30.9943	56.9797	93.5422	135.254	0	218.854	808.301	460.223	111.937	333.332	211.623	257.028	173.43	2172.28	350.925	2.36836	0	1.81254	68.3395
HC7	315.086	283.062	10.2878	0	123.098	595.294	152.189	204.445	75.9651	162.053	19.1585	278.069	37.3197	83.6864	0	290.956	629.201	427.244	291.301	330.302	234.12	303.83	155.883	1529.94	374.034	2.21865	0.000201143	0.300204	46.175
HC8	227.486	294.414	0.165195	0	99.6634	947.182	88.9139	137.834	45.9294	332.46	4.86908	8.75778	92.9351	161.651	65.5622	218.009	816.521	380.427	179.357	390.736	203.276	258.856	165.83	2554.66	363.446	8.65623	0	0.171802	61.452
HC9	287.299	256.951	7.24208	0	115.974	879.145	81.1947	159.659	57.514	322.082	77.8723	86.6872	94.4454	138.849	61.4488	238.979	698.033	405.165	168.704	330.596	209.709	283.148	169.002	1905.11	314.792	1.24546	0	4.2821	62.5559
HC10	294.173	321.962	6.00964	0	119.257	650.606	112.768	226.208	66.9552	208.851	43.4218	248.452	38.4512	89.98	52.2126	256.386	671.416	462.26	244.175	323.677	226.627	297.697	185.529	1857.1	389.299	0.353213	0	1.34056	54.7411
HC11	283.57	245.575	10.4801	0	101.695	891.825	80.5767	159.916	51.7204	398.632	103.822	112.034	74.1261	167.475	0	243.707	703.486	404.036	145.503	346.81	209.967	293.546	155.607	1831.74	276.833	1.767	0	6.21145	63.4756
HC12	334.362	267.464	18.3827	0	121.994	873.767	88.7957	177.075	57.702	553.779	176.782	189.468	120.994	196.551	45.7679	245.753	655.274	485.535	252.78	411.566	220.281	295.749	152.031	1961.02	251.143	0.118864	0	9.56057	59.7596
HC13	262.377	250.249	3.2227	0	79.6695	925.044	71.85	144.456	56.5888	394.782	49.2005	67.4994	0	177.719	66.8322	224.221	823.457	456.773	135.596	364.022	203.89	283.565	163.959	1634.04	341.374	6.91223	0	2.59204	66.565
HC14	252.178	273.171	6.32287	0	92.5355	892.967	88.6131	163.731	48.9064	417.767	79.207	77.3415	95.8366	188.566	70.2388	231.248	770.671	476.857	119.145	345.296	212.006	281.017	162.694	2269.6	324.052	2.47171	0	2.99019	59.2547
HC15	272.613	258.716	11.828	0	105.04	844.551	95.065	158.658	53.6705	430.99	132.475	118.527	114.647	155.933	58.8789	253.589	659.552	440.422	155.723	358.381	218.396	284.632	150.304	2070	282.592	0.0848401	0	5.12691	58.8571
HC16	204.829	247.23	2.43044	0	118.019	911.563	115.32	120.889	29.2406	293.997	32.7428	25.3919	0	111.649	37.6216	271.886	703.114	260.772	63.6078	277.171	210.54	279.665	151.79	3441.84	293.707	1.12121	0	1.20529	67.375
HC17	265.115	230.559	6.10503	0	95.3862	880.558	66.494	153.739	60.7451	232.533	46.6767	47.8273	0	124.98	0	245.666	665.733	360.366	102.649	359.679	210.223	292.189	160.458	2028.9	262.815	0.212488	0.000180129	2.41223	59.6002
HC18	277.442	261.267	8.30742	0.0552545	97.4659	886.661	82.718	172.745	49.4597	456.586	110.679	112.172	0	0	0	239.232	706.035	456.417	141.724	390.519	208.724	285.989	161.157	2048.51	292.243	0.788114	0.000181176	7.04239	63.0487
HC19	298.904	294.988	7.79376	0	131.512	923.401	88.1653	159.581	60.8133	436.003	111.982	90.5157	0	179.656	55.6835	266.71	762.813	443.128	216.576	369.278	222.599	271.689	152.157	1879.62	325.174	5.11964	0	3.80363	57.641
HC20	253.19	274.801	2.74073	0	89.6464	943.919	91.5943	161.438	49.8519	365.101	55.965	39.2407	138.2	157.656	61.64	212.091	855.152	471.943	187.948	402.035	195.127	275.624	161.204	2006.12	354.296	7.29407	0	1.66419	62.6442

[truncated: 3 more sheets: Figure 5B, Figure 6, Figure 7]
